# Supplementary material for: Speciation of Potentially Carcinogenic Trace Nickel(II) Ion Levels in Human Saliva: A Sequential Metabolomics-Facilitated High-Field 1H NMR Investigation
Source: Metabolites. 2024 Dec 30;15(1):4. doi: 10.3390/metabo15010004 (PMC11768044; doi:10.3390/metabo15010004)
Supplement: Supplementary file 1 [file metabolites-15-00004-s001.zip]

Archive with 1 entries (1 files):
- metabolites-3284428-supplementary.pdf
